# Supplementary material for: Pediatric Prediction Model for Low Immunoglobulin G Level Based on Serum Globulin and Illness Status
Source: Front Immunol. 2022 Feb 21;13:825867. doi: 10.3389/fimmu.2022.825867 (PMC8899039; doi:10.3389/fimmu.2022.825867)
Supplement: Supplementary file 1 [file Table_1.xlsx]

## Sheet: Total
		Table S1: The distribution of the number of samples per individual
		Group	No.	Gender	DOB	Age(yr)	Diagnosis	Numbers of sample per patient
			1	2	3	4	XLA	8
			2	M	2554-11-11	5	XLA	4
		Predominantly antibody deficiencies	3	M	17/25/2544	13	XLA	55
			4	M	2549-07-14	10	XLA	5
			5	M	2546-01-09	14	XLA	54
			6	M	2548-07-26	11	XLA	54
			7	M	2542-05-26	17	XLA	60
			8	F	2556-03-26	3	Trichohepatoenteric syndrome	20
			9	M	2558-02-15	1	Hypogammaglobulinemia, unspecified cause	6
			10	F	2556-08-05	3	THI	5
			11	M	2549-11-13	9	CD40L deficiency	57
			12	M	2541-01-01	18	XLA	34
			13	M	2555-09-26	4	CD40L deficiency	7
			14	F	2557-05-26	3 mo	THI	5
			15	F	2538-02-25	18	Common Variable Immunodeficiency	33
			16	F	2545-05-23	11	IgG subclass deficiency	4
			17	F	2555-06-10	4	Combined immunodeficiency unspecified	24
			18	F	2555-03-22	4	Combined immunodeficiency unspecified	44
		Immunodeficiencies affecting	19	M	2558-10-03	1	XL-SCID	3
		cellular and humoral immunity	20	M	2557-03-11	2	XL-SCID	2
			21	F	2558-05-08	1	Immunodeficiency, centromeric instability, facial anomalies (ICF1)	18
			22	M	2543-10-11	12	Wiskott Aldrich syndrome	33
			23	M	2553-01-14	7	Wiskott Aldrich syndrome	58
			24	M	2556-11-13	3	Digeorge syndrome	1
			25	M	2554-05-17	15	Digeorge syndrome	2
			26	M	2553-01-01	6	Combined immunodeficiency unspecified	62
			27	M	2556-10-02	3	Digeorge syndrome	2
			28	M	2552-04-27	8	Digeorge syndrome	1
			29	M	2556-01-09	4	Digeorge syndrome	1
			30	F	2553-06-12	6	Leukocyte adhesion deficiency type III	53
		Others IEIs including congenital defects of phagocyte,	31	M	2557-09-11	2	HIES, unspecified	2
		CID with associated or syndromic features	32	M	2556-10-22	3	AD-HIES	2
			33	M	2549-07-11	9	AD-HIES	3
			34	M	2556-12-12	14	AD-HIES	3
			35	F	2557-12-20	7	Chronic lung disease, septicemia	7
			36	M	2558-06-05	4	Ventiliator-associated pneumonia with septic shock	4
		Sepsis/ severe infections	37	F	2558-08-20	2	RSV pneumonia with sepsis	2
			38	F	2553-11-01	6	Acinetobacter baumannii sepsis	3
			39	F	2545-11-03	14	ARDS with septic shock	1
			40	M	2559-03-23	1	Enterobacter septicemia with Dengue infection	1
			41	M	2558-12-29	1	Gut obstruction with sepsis	1
			42	M	2558-12-26	2	Sepsis	2
			43	F	2553-04-18	2	Lennox gastaut syndrome with septic shock	1
			44	M	2557-10-05	2	Chylothorax with sepsis	3
			45	F	2556-10-11	3	Sepsis	2
			46	M	2550-01-01	10	Staphylococcal sepsis	1
			47	M	2558-11-03	1	Congenital tuberculosis with multiple splenic abscesses	1
			48	F	2553-04-18	7	Sepsis	1
			49	M	2557-09-11	2	Chylothorax, Total anomalous pulmonary venous return(TAPVR) with septic shock	10
			50	M	2558-07-02	1	Preterm with bacterial menigitis	3
			51	M	2557-12-01	8	Disseminated varicellla infections with staphylococcal septic shock	3
			52	M	2556-11-07	3	Miliary tuberculosis, sepsis with ARDS	1
			53	M	2558-05-26	2	Hypoplastic left heart syndrome with septic shock	1
			54	M	2558-09-16	1	Preterm with sepsis	1
			55	M	2557-10-05	1	RSV pneumonia, ARDS, septicemia	3
			56	M	3//10/2555	4	Bacterial meningitis with subdural empyema	1
			57	M	2540-10-09	17	Relasped acute lymphocytic lymphoma with septoc shock	1
			58	M	2556-12-24	3	VACTERL association, urinary tract infections with septcemia	1
			59	M	2557-04-27	3	Empyema thoracis and toxic shock syndrome	1
			60	M	2551-10-12	8	Pneumonia with septic shock	1
			61	F	2557-04-05	4 mo	Down syndrome with atrioventricular septal defect, septic shock	1
			62	F	2557-09-17	3 mo	Group B Streptococcus with septic shock	3
			63	F	2556-04-18	4	Choledochal cysts with septicshock	4
			64	M	2555-09-04	5	Sepsis	4
			65	F	2557-03-01	1	Methylmalonic Acidemia, sepsis	1
			66	M	2556-03-12	4	Sepsis	3
			67	M	2557-06-13	3	Infective diarrhea with septic shock	1
			68	M	2543-02-10	17	Intramuscular abscess with sepsis	1
			69	M	2544-02-28	16	Chronic glomerulonephritis with brain abscess	1
			70	M	2558-12-13	1 mo	Chronic diarrhea with protein loosing enteropathy with sepsis	2
			71	F	2558-12-04	1	Chyrothorax with sepsis	5
			72	M	2551-12-25	8	Propionic acidemia , GERD, seizure, sepsis	4
			73	M	2555-05-14	5	Atrial Septal Defect (ASD) secundum, GERD, sepsis	2
			74	M	2559-10-23	8	Citrullinemia after living donor liver transplantation, sepsis	1
			75	M	2560-02-23	8	Crohn's disease, relapse post-transplant lymphoproliferative disorder (PTLD), sepsis	5
			76	M	2555-10-02	5	Biliary atresia with liver cirrhosis after living donor liver transplantation, sepsis	2
			77	M	2559-12-15	9	Cholestasis with hepatitis, sepsis	2
			78	F	2545-06-16	14	Recurrent pneumonia	2
			79	M	2553-08-24	6	Down syndrome with recurrent pneumonia	4
			80	M	2553-07-24	7	Recurrent pneumonia	2
		Recurrent pneumonia	81	M	2557-12-25	2	Recurrent pneumonia	2
			82	F	2544-11-25	16	Recurrent pneumonia	3
			83	F	2555-06-30	4	Recurrent pneumonia	2
			84	M	2558-07-18	1	Recurrent pneumonia	8
			85	M	2553-04-05	7	Recurrent pneumonia	3
			86	M	2558-04-20	2	Recurrent pneumonia	1
			87	F	2557-10-10	3	Pyridoxal 5'-phosphate-dependent epilepsy, chronic lung disease	5
			88	M	2549-12-28	10	Asthma, Recurrent pneumonia	2
			89	M	2552-03-10	8	Goodpasture syndrome	1
			90	M	2556-11-07	4	Miliary tuberculosis, ARDS	1
			91	M	2556-02-06	4	Recurrent viral pneumonia	4
			92	M	2558-05-24	2	Recurrent pneumonia, food protein-induced enterocolitis syndrome	2
			93	F	2558-05-26	2	Congenital hypothyroidism, recurrent pneumonia	3
			94	M	2554-12-27	5	Staphylococcus aureus bacteremia, acute otitis media	3
			95	M	2557-12-25	3	Meningoencephalitis, recurrent pneumonia	1
			96	M	2554-05-08	6	Tetralogy of Fallot	1
			97	M	2555-05-14	5	Epilepsy, adenotonsillar hypertrophy, recurrent pneumonia	1
			98	M	2553-03-27	7	Retropharyngeal abscess, recurrent pneumonia	1
			99	F	2545-10-01	11	Systemic Lupus Erythematosus (SLE), recurrent pneumonia	6
			100	M	2554-10-28	3	Recurrent pneumonia	3
			101	F	2551-10-12	9	Recurrent pneumonia	1
			102	M	2555-11-14	4	Recurrent pneumonia	1
			103	M	2555-07-31	5	Recurrent wheezing, pneumonia	2
			104	F	2556-06-26	4	Epilepsy, recurrent pneumonia	1
			105	M	2554-08-09	6	Hereditory autoimmune syndrome	1
			106	F	2556-04-05	4	Doown syndrome with swalling dysfunction	1
			107	M	2545-06-06	15	Severe aplastic anemia with septic shock	1
			108	M	2554-07-23	6	Chronic lung diseases, transposition of the great arteries	1
			109	M	2550-10-14	9	Recurrent pneumonia	1
			110	F	2546-10-04	13	Recurrent pneumonia	1
			111	F	2557-06-22	3	RSV pneumonia, miliary tuberculosis	1
			112	M	2542-12-13	17	Meningoencephalitis, recurrent pneumonia	2
			113	M	2540-01-21	18	Chronic active Epstein-Barr virus infection, t cell lymphoproliferative disorder	1
			114	F	2554-12-16	5	Central diabetes insipidus, multiple sites of infection	1
			115	M	2554-07-25	6	Submandibular mass, pneumonia	1
			116	M	2551-12-25	8	Propionic acidemia, epilepsy, recurrent pneumonia	1
			117	M	2558-01-10	2	Kasabach–Merritt syndrome	1
			118	F	2556-06-16	3	Hb E/β-thalassaemia	1
			119	F	2536-09-07	3	AML	2
		Hematologic disorders/ malignancies	120	M	2554-10-25	5	Autoimmune lymphoproliferative syndrome	1
			121	F	2553-10-09	6	ALL	1
			122	M	2552-10-31	7	ALL	1
			123	M	2558-05-25	8	ALL	1
			124	M	2550-09-20	9	Thalassemia with autoimmune haemolytic anaemia (AIHA)	1
			125	M	2549-09-04	10	ALL after matched related donor bone marrow transplant	2
			126	F	2548-05-13	11	Acute promyelocytic leukemia	1
			127	F	2547-10-01	12	Relapsed AML after bone marrow transplant	1
			128	M	2545-06-18	14	AML	1
			129	M	2543-10-20	17	ALL	1
			130	F	2546-05-19	13	Hb E/β-thalassaemia	1
			131	F	2557-07-02	2	HLH	1
			132	F	2557-05-07	2	Juvenile xanthogranuloma with tuberculosis	3
			133	F	2558-05-01	5 mo	Infantile ALL	1
			134	F	2543-08-30	16	Relapsed AML after bone marrow transplant	1
			135	M	2546-02-17	14	Hb E/β-thalassaemia after bone marrow transplant	3
			136	M	2549-04-08	10	Relapsed ALL	1
			137	M	2552-01-17	8	HbE trait with severe anemia	1
			138	M	2549-09-05	11	AML-M2 after bone marrow transplant	1
			139	M	2254-12-24	5	Lymphoma after bone marrow transplant	2
			140	M	1947-09-26	13	Hb E/β-thalassaemia after matched related bone marrow transplant	13
			141	M	2550-01-17	10	Relapse ALL after bone marrow transplant	1
			142	M	2550-12-23	9	ALL	1
			143	F	2552-06-24	6	Neuroblastoma after bone marrow transplant	5
							Total samples	953
		Abbreviations: XLA: X-linked agammaglobulinemia; THI: Transient hypogammaglobulinemia of infancy; SCID: Severe Combined Immunodeficiency; HIES: Hyper IgE Syndrome;
		RSV: Respiratory Syncytial Virus; ARDS: Acute respiratory distress syndrome; GERD: Gastroesophageal reflux disease; AML: Acute Myeloid Leukemia; ALL: Acute lymphoblastic leukemia; HLH: hemophagocytic lymphohystiocytosis
